# Supplementary material for: Fibril treatment changes protein interactions of tau and α-synuclein in human neurons
Source: J Biol Chem. 2023 Jan 10;299(3):102888. doi: 10.1016/j.jbc.2023.102888 (PMC9978635; doi:10.1016/j.jbc.2023.102888)
Supplement: File S1 [file mmc1.xlsx]

## Sheet: Tau interactors
			0N4R Tau (WT) 24 hours post-seeding						0N4R Tau (P301L) 24 hours post-seeding
					Abundance						Abundance
	Accession	Gene	Protein	# PSMs	(+K18 / -K18)		Accession	Gene	Protein	# PSMs	(+K18 / -K18)
	Q562R1	ACTBL2	Beta-actin-like protein 2	65	9.673		Q86UP2	KTN1	Kinectin	2	3.679
	Q86UP2	KTN1	Kinectin	2	2.919		P10636	MAPT	Isoform Tau-D of Microtubule-associated protein tau	99	1.749
	P27695	APEX1	DNA-(apurinic or apyrimidinic site) lyase	17	2.623		P27695	APEX1	DNA-(apurinic or apyrimidinic site) lyase	17	1.479
	P11171	EPB41	protein 4.1	2	2.512		O60341	KDM1A	Isoform 2 of Lysine-specific histone demethylase 1A	2	1.31
	P10636	MAPT	Isoform Fetal-tau of Microtubule-associated protein tau	99	1.709		P19338	NCL	Nucleolin	5	1.146
	Q92625	ANKS1A	Ankyrin repeat and SAM domain-containing protein 1A	2	1.517		P13861	PRKAR2A	cAMP-dependent protein kinase type II-alpha regulatory subunit	37	1.086
	Q2M2I8	AAK1	AP2-associated protein kinase 1	2	1.487		Q92997	DVL3	segment polarity protein dishevelled homolog DVL-3	23	1.049
	P11137	MAP2	microtubule-associated protein 2	663	1.431		Q2M2I8	AAK1	AP2-associated protein kinase 1	2	0.986
	Q8NFC6	BOD1L1	Biorientation of chromosomes in cell division protein 1-like 1	2	1.383		Q14247	CTTN	Isoform 2 of Src substrate cortactin	2	0.982
	P36915	GNL1	Guanine nucleotide-binding protein-like 1	2	1.354		P51114	FXR1	Fragile X mental retardation syndrome-related protein 1	5	0.979
	P19338	NCL	Nucleolin	5	1.273		O14640	DVL1	Segment polarity protein dishevelled homolog DVL-1	6	0.977
	O14640	DVL1	Segment polarity protein dishevelled homolog DVL-1	6	1.243		P11171	EPB41	protein 4.1	2	0.972
	O60341	KDM1A	Isoform 2 of Lysine-specific histone demethylase 1A	2	1.24		P11137	MAP2	Isoform 4 of Microtubule-associated protein 2	213	0.968
	Q14247	CTTN	Isoform 2 of Src substrate cortactin	2	1.212		Q92625	ANKS1A	Ankyrin repeat and SAM domain-containing protein 1A	2	0.962
	O14641	DVL2	Segment polarity protein dishevelled homolog DVL-2	6	1.193		Q5SW79	CEP170	Centrosomal protein of 170 kDa	6	0.95
	P27816	MAP4	Microtubule-associated protein 4	52	1.162		O14641	DVL2	Segment polarity protein dishevelled homolog DVL-2	6	0.9
	Q5SW79	CEP170	Centrosomal protein of 170 kDa	6	1.046		P27816	MAP4	Microtubule-associated protein 4	52	0.886
	P51114	FXR1	Fragile X mental retardation syndrome-related protein 1	5	1.043		P11137	MAP2	microtubule-associated protein 2	663	0.879
	P46821	MAP1B	microtubule-associated protein 1B	276	1.019		P46821	MAP1B	microtubule-associated protein 1B	276	0.877
	P10636	MAPT	Isoform Tau-D of Microtubule-associated protein tau	99	0.987		P10636	MAPT	Isoform Fetal-tau of Microtubule-associated protein tau	99	0.784
	Q92997	DVL3	segment polarity protein dishevelled homolog DVL-3	23	0.985		P36915	GNL1	Guanine nucleotide-binding protein-like 1	2	0.659
	P11137	MAP2	Isoform 4 of Microtubule-associated protein 2	213	0.948		O00629	KPNA4	Importin subunit alpha-3	2	0.578
	Q7Z478	DHX29	ATP-dependent RNA helicase Dhx29	2	0.863		Q562R1	ACTBL2	Beta-actin-like protein 2	65	0.352
	P13861	PRKAR2A	cAMP-dependent protein kinase type II-alpha regulatory subunit	37	0.817		P18887	XRCC1	DNA repair protein XRCC1	3	0.243
	Q07157	TJP1	Tight junction protein ZO-1	3	0.747		Q16740	CLPP	ATP-dependent Clp protease proteolytic subunit, mitochondrial	4	0.12
	O15020	SPTBN2	Spectrin beta chain, non-erythrocytic 2	12	0.46
	Q8WVM7	STAG1	Cohesin subunit SA-1	2	0.4
	Q66K74	MAP1S	Microtubule-associated protein 1S	3	0.208
	P48728	AMT	Aminomethyltransferase, mitochondrial	5	0.181
	P52294	KPNA1	Importin subunit alpha-5	2	0.178
			0N4R Tau (WT) 3wks post-seeding						0N4R Tau (P301L) 3wks post-seeding
					Abundance						Abundance
	Accession	Gene	Protein	# PSMs	(+K18 / -K18)		Accession	Gene	Protein	# PSMs	(+K18 / -K18)
	O00217	NDUFS8	NADH dehydrogenase [ubiquinone] iron-sulfur protein 8, mitochondrial	3	4.943		Q562R1	ACTBL2	Beta-actin-like protein 2	65	100
	P63279	UBE2I	SUMO-conjugating enzyme ubc9	3	3.398		P11137	MAP2	microtubule-associated protein 2	663	9.299
	O95319	CELF2	Isoform 3 of CUGBP Elav-like family member 2	2	3.146		Q92997	DVL3	segment polarity protein dishevelled homolog DVL-3	23	8.23
	P14923	JUP	Junction plakoglobin	5	3.123		P10636	MAPT	Isoform Fetal-tau of Microtubule-associated protein tau	99	7.74
	Q92552	MRPS27	Isoform 2 of 28S ribosomal protein S27, mitochondrial	5	2.949		O14936	CASK	peripheral plasma membrane protein CASK	4	4.47
	P34896	SHMT1	Serine hydroxymethyltransferase, cytosolic	4	2.796		P11137	MAPT	Isoform 4 of Microtubule-associated protein 2	213	4.436
	P49589	CARS	Isoform 3 of Cysteine--tRNA ligase, cytoplasmic	3	2.629		O14641	DVL2	Segment polarity protein dishevelled homolog DVL-2	6	4.332
	Q7Z7K6	CENPV	Isoform 3 of Centromere protein V	9	2.628		Q8NBU5	ATAD1	ATPase family aaa domain-containing protein 1	3	3.035
	Q8NFC6	BOD1L1	Biorientation of chromosomes in cell division protein 1-like 1	2	2.565		Q92620	DHX38	Pre-mRNA-splicing factor ATP-dependent RNA helicase PRP16	3	2.672
	Q9UI15	TAGLN3	Transgelin-3	6	2.563		Q07157	TJP1	Tight junction protein ZO-1	3	2.469
	P10636	MAPT	Isoform Tau-D of Microtubule-associated protein tau	99	2.509		Q8N684	CPSF7	Isoform 3 of Cleavage and polyadenylation specificity factor subunit 7	3	2.447
	O15131	KPNA5	importin subunit alpha-6	2	2.259		P50440	GATM	glycine amidinotransferase, mitochondrial	8	2.425
	Q07065	CKAP4	Cytoskeleton-associated protein 4	6	2.199		P18085	ARF4	ADP-ribosylation factor 4	3	2.341
	Q04917	YWHAH	14-3-3 protein eta	35	2.175		Q9NUJ1	ABHD10	Mycophenolic acid acyl-glucuronide esterase, mitochondrial	9	2.116
	P48729	CSNK1A1	Casein kinase I isoform alpha	2	1.858		Q15185	PTGES3	Prostaglandin E synthase 3	4	2.101
	P05386	RPLP1	60S acidic ribosomal protein P1	2	1.836		P13861	PRKAR2A	cAMP-dependent protein kinase type II-alpha regulatory subunit	37	2.022
	P13798	APEH	Acylamino-acid-releasing enzyme	2	1.755		P62879	GNB2	Guanine nucleotide-binding protein G(I)/G(S)/G(T) subunit beta-2	13	1.963
	O75116	ROCK2	Rho-associated protein kinase 2	5	1.67		P80404	ABAT	4-aminobutyrate aminotransferase, mitochondrial	15	1.958
	Q86UP2	KTN1	Kinectin	2	1.609		Q14247	CTTN	Isoform 2 of Src substrate cortactin	2	1.787
	O14787	TNPO2	Transportin-2	4	1.571		P48728	AMT	Aminomethyltransferase, mitochondrial	5	1.711
	Q86U86	PBRM1	Protein polybromo-1	2	1.564		P46821	MAP1B	microtubule-associated protein 1B	276	1.666
	Q6SZW1	SARM1	Sterile alpha and TIR motif-containing protein 1	2	1.541		P31323	PRKAR2B	cAMP-dependent protein kinase type II-beta regulatory subunit	33	1.639
	Q9UQE7	SMC3	Structural maintenance of chromosomes protein 3	8	1.514		O60341	KDM1A	Isoform 2 of Lysine-specific histone demethylase 1A	2	1.596
	Q13363	CTBP1	C-terminal-binding protein 1	5	1.512		P27348	YWHAQ	14-3-3 protein theta	39	1.497
	O14734	ACOT8	Acyl-coenzyme A thioesterase 8	3	1.503		Q71U36	TUBA1A	tubulin alpha-1A chain	157	1.445
	P53007	SLC25A1	Tricarboxylate transport protein, mitochondrial	8	1.491		P31146	CORO1A	Coronin-1A	2	1.383
	Q9NRG9	AAAS	Aladin	2	1.483		Q96MZ0	GDAP1L1	Isoform 3 of Ganglioside-induced differentiation-associated protein 1-like 1	7	1.382
	Q14247	CTTN	Isoform 2 of Src substrate cortactin	2	1.342		P55209	NAP1L1	Nucleosome assembly protein 1-like 1	14	1.323
	Q06210	GFPT1	glutamine--fructose-6-phosphate aminotransferase [isomerizing] 1	2	1.163		Q8NFC6	BOD1L1	Biorientation of chromosomes in cell division protein 1-like 1	2	1.311
	Q9BZZ5	API5	Apoptosis inhibitor 5	3	1.091		Q86UP2	KTN1	Kinectin	2	1.26
	Q9NR45	NANS	sialic acid synthase	2	1.079		P07437	TUBB	tubulin beta chain	189	1.246
	P68363	TUBA1B	Tubulin alpha-1B chain	152	1.076		O00629	KPNA4	Importin subunit alpha-3	2	1.087
	Q16576	RBBP7	Isoform 2 of Histone-binding protein RBBP7	9	1.009		O15020	SPTBN2	Spectrin beta chain, non-erythrocytic 2	12	0.982
	P35222	CTNNB1	Catenin beta-1	4	0.988		P10636	MAPT	Isoform Tau-D of Microtubule-associated protein tau	99	0.914
	Q6XQN6	NAPRT	Isoform 2 of Nicotinate phosphoribosyltransferase	2	0.958		O94973	AP2A2	Isoform 2 of AP-2 complex subunit alpha-2	12	0.91
	P53992	SEC24C	Protein transport protein sec24c	2	0.936		P52294	KPNA1	Importin subunit alpha-5	2	0.9
	O00178	GTPBP1	GTP-binding protein 1	4	0.927		Q96T60	PNKP	Bifunctional polynucleotide phosphatase/kinase	5	0.862
	Q5VYK3	ECPAS	Proteasome-associated protein ECM29 homolog	3	0.895		Q5VYK3	ECPAS	Proteasome-associated protein ECM29 homolog	3	0.858
	Q9UQM7	CAMK2A	Calcium/calmodulin-dependent protein kinase type II subunit alpha	6	0.873		P41091	EIF2S3	eukaryotic translation initiation factor 2 subunit 3	4	0.854
	O60341	KDM1A	Isoform 2 of Lysine-specific histone demethylase 1A	2	0.863		P60953	CDC42	Isoform 1 of Cell division control protein 42 homolog	10	0.844
	O00303	EIF3F	Eukaryotic translation initiation factor 3 subunit F	2	0.806		Q6L8Q7	PDE12	2',5'-phosphodiesterase 12	2	0.823
	Q92620	DHX38	Pre-mRNA-splicing factor ATP-dependent RNA helicase PRP16	3	0.799		Q00005	PPP2R2B	Serine/threonine-protein phosphatase 2A 55 kDa regulatory subunit B	3	0.792
	P55209	NAP1L1	Nucleosome assembly protein 1-like 1	14	0.795		Q6ZU80	CEP128	centrosomal protein of 128 kDa	2	0.789
	Q12905	ILF2	Interleukin enhancer-binding factor 2	18	0.773		O75382	TRIM3	Tripartite motif-containing protein 3	5	0.759
	Q96T60	PNKP	Bifunctional polynucleotide phosphatase/kinase	5	0.765		Q6XQN6	NAPRT	Isoform 2 of Nicotinate phosphoribosyltransferase	2	0.749
	P26038	MSN	Moesin	8	0.759		Q9UQM7	CAMK2A	Isoform B of Calcium/calmodulin-dependent protein kinase type II subunit alpha	6	0.718
	Q2M2I8	AAK1	AP2-associated protein kinase 1	2	0.758		O14734	ACOT8	Acyl-coenzyme A thioesterase 8	3	0.687
	Q15126	PMVK	phosphomevalonate kinase	5	0.727		Q6SZW1	SARM1	Sterile alpha and TIR motif-containing protein 1	2	0.675
	Q71U36	TUBA1A	tubulin alpha-1A chain	157	0.712		Q9BZZ5	API5	Apoptosis inhibitor 5	3	0.665
	O14640	DVL1	Segment polarity protein dishevelled homolog DVL-1	6	0.7		O00303	EIF3F	Eukaryotic translation initiation factor 3 subunit F	2	0.637
	P48728	AMT	Aminomethyltransferase, mitochondrial	5	0.697		Q13885	TUBB2A	Tubulin beta-2A chain	188	0.629
	P19338	NCL	Nucleolin	5	0.69		Q5VSL9	STRIP1	striatin-interacting protein 1	3	0.627
	Q00005	PPP2R2B	Serine/threonine-protein phosphatase 2A 55 kDa regulatory subunit B	3	0.678		Q9BTW9	TBCD	Isoform 4 of Tubulin-specific chaperone D	3	0.608
	Q9BTW9	TBCD	Isoform 4 of Tubulin-specific chaperone D	3	0.594		Q12905	ILF2	Interleukin enhancer-binding factor 2	18	0.59
	P30041	PRDX6	Peroxiredoxin-6	6	0.593		P68363	TUBA1B	Tubulin alpha-1B chain	152	0.59
	P41091	EIF2S3	eukaryotic translation initiation factor 2 subunit 3	4	0.579		O15131	KPNA5	importin subunit alpha-6	2	0.552
	Q13011	ECH1	Delta(3,5)-Delta(2,4)-dienoyl-CoA isomerase, mitochondrial	7	0.569		Q06210	GFPT1	glutamine--fructose-6-phosphate aminotransferase [isomerizing] 1	2	0.536
	P60953	CDC42	Isoform 1 of Cell division control protein 42 homolog	10	0.56		P20336	RAB3A	Ras-related protein Rab-3A	7	0.535
	P51114	FXR1	Fragile X mental retardation syndrome-related protein 1	5	0.556		P09104	ENO2	Gamma-enolase	26	0.525
	P05198	EIF2S1	Eukaryotic translation initiation factor 2 subunit 1	3	0.534		Q9NP80	PNPLA8	Calcium-independent phospholipase A2-gamma	5	0.523
	Q15691	MAPRE1	Microtubule-associated protein RP/EB family member 1	4	0.533		Q8IXI2	RHOT1	Isoform 3 of Mitochondrial Rho GTPase 1	1	0.516
	Q6PI48	DARS2	Aspartate--tRNA ligase, mitochondrial	9	0.529		O00410	IPO5	Isoform 3 of Importin-5	6	0.498
	P27816	MAP4	Isoform 3 of Microtubule-associated protein 4	4	0.524		Q92552	MRPS27	Isoform 2 of 28S ribosomal protein S27, mitochondrial	5	0.478
	O00629	KPNA4	Importin subunit alpha-3	2	0.513		O00217	NDUFS8	NADH dehydrogenase [ubiquinone] iron-sulfur protein 8, mitochondrial	3	0.473
	P80404	ABAT	4-aminobutyrate aminotransferase, mitochondrial	15	0.509		Q99497	PARK7	protein/nucleic acid deglycase DJ-1	3	0.472
	P10636	MAPT	Isoform Fetal-tau of Microtubule-associated protein tau	99	0.495		P48729	CSNK1A1	Casein kinase I isoform alpha	2	0.453
	Q92997	DVL3	segment polarity protein dishevelled homolog DVL-3	23	0.494		P35222	CTNNB1	Catenin beta-1	4	0.402
	Q6L8Q7	PDE12	2',5'-phosphodiesterase 12	2	0.472		P26232	CTNNA2	Catenin alpha-2	3	0.352
	Q6ZU80	CEP128	centrosomal protein of 128 kDa	2	0.471		Q86U86	PBRM1	Protein polybromo-1	2	0.342
	P52294	KPNA1	Importin subunit alpha-5	2	0.414		Q04917	YWHAH	14-3-3 protein eta	35	0.316
	P46821	MAP1B	microtubule-associated protein 1B	276	0.407		Q96GW9	MARS2	Methionine--tRNA ligase, mitochondrial	3	0.312
	P31323	PRKAR2B	cAMP-dependent protein kinase type II-beta regulatory subunit	33	0.405		O95319	CELF2	Isoform 3 of CUGBP Elav-like family member 2	2	0.31
	O14641	DVL2	Segment polarity protein dishevelled homolog DVL-2	6	0.391		P14923	JUP	Junction plakoglobin	5	0.252
	P27816	MAP4	Microtubule-associated protein 4	52	0.385		P08240	SRPRA	signal recognition particle receptor subunit alpha	2	0.232
	P13861	PRKAR2A	cAMP-dependent protein kinase type II-alpha regulatory subunit	37	0.384
	Q9H857	NT5DC2	Isoform 2 of 5'-nucleotidase domain-containing protein 2	18	0.369
	P11137	MAP2	Isoform 4 of Microtubule-associated protein 2	213	0.318
	Q9HA77	CARS2	probable cysteine--tRNA ligase, mitochondrial	8	0.298
	Q8NBU5	ATAD1	ATPase family aaa domain-containing protein 1	3	0.292
	O15020	SPTBN2	Spectrin beta chain, non-erythrocytic 2	12	0.29
	Q07157	TJP1	Tight junction protein ZO-1	3	0.249
	Q99436	PSMB7	Proteasome subunit beta type-7	5	0.237
	P11137	MAP2	microtubule-associated protein 2	663	0.168

## Sheet: alpha-Synuclein interactors
			α-Synuclein (WT) 24 hours post-seeding						α-Synuclein (A53T) 24 hours post-seeding						α-Synuclein (A53T) 3 weeks post-seeding
					Abundance						Abundance						Abundance
	Accession	Gene	Protein	# PSMs	(+PFF / -PFF)		Accession	Gene	Protein	# PSMs	(+PFF / -PFF)		Accession	Gene	Protein	# PSMs	(+PFF / -PFF)
	O00471	EXOC5	Exocyst complex component 5	2	3.316		Q9BSJ8	ESYT1	Isoform 2 of Extended synaptotagmin-1	4	1.778		Q9UK76	JPT1	Isoform 2 of Jupiter microtubule associated homolog 1	9	1.574
	Q13617	CUL2	Isoform 2 of Cullin-2	2	2.146		Q71U36	TUBA1A	tubulin alpha-1A chain	143	1.678		Q13642	FHL1	Four and a half LIM domains protein 1	4	1.554
	Q8IZH2	XRN1	5'-3' exoribonuclease 1	2	1.426		Q6ZU35	KIAA1211	Uncharacterized protein KIAA1211	4	1.617		P52943	CRIP2	Cysteine-rich protein 2	6	1.511
	Q9NZR1	TMOD2	Tropomodulin-2	6	1.424		Q8TCG1	CIP2A	Protein CIP2A	3	1.531		P37840	SNCA	Alpha-synuclein	45	1.497
	O43148	RNMT	Isoform 2 of mRNA cap guanine-N7 methyltransferase	2	1.345		P35580	MYH10	Isoform 4 of Myosin-10	268	1.405		Q14847	LASP1	LIM and SH3 domain protein 1	8	1.495
	O95425	SVIL	Supervillin	2	1.34		O60306	AQR	Intron-binding protein aquarius	5	1.378		Q99816	TSG101	tumor susceptibility gene 101 protein	4	1.418
	P68363	TUBA1B	Tubulin alpha-1B chain	134	1.322		Q8N8S7	ENAH	Protein enabled homolog	3	1.372		P22061	PCMT1	Isoform 2 of Protein-L-isoaspartate(D-aspartate) O-methyltransferase	9	1.416
	P53618	COPB1	Coatomer subunit beta	9	1.218		Q92878	RAD50	Isoform 2 of DNA repair protein RAD50	3	1.369		Q9UI15	TAGLN3	Transgelin-3	23	1.39
	Q5H9R7	PPP6R3	Isoform 5 of Serine/threonine-protein phosphatase 6 regulatory subunit 3	3	1.207		Q00534	CDK6	Cyclin-dependent kinase 6	3	1.369		Q9UBU9	NXF1	nuclear RNA export factor 1	4	1.375
	O43432	EIF4G3	Isoform 3 of Eukaryotic translation initiation factor 4 gamma 3	31	1.202		O43148	RNMT	Isoform 2 of mRNA cap guanine-N7 methyltransferase	2	1.327		Q9BQ16	SPOCK3	Testican-3	4	1.357
	O43156	TTI1	TELO2-interacting protein 1 homolog	4	1.195		Q14160	SCRIB	Isoform 3 of Protein scribble homolog	2	1.288		Q15233	NONO	Non-POU domain-containing octamer-binding protein	73	1.355
	Q86U86	PBRM1	Protein polybromo-1	7	1.189		Q9NVD7	PARVA	alpha-parvin	3	1.282		Q8WW12	PCNP	PEST proteolytic signal-containing nuclear protein	12	1.35
	Q9NZJ4	SACS	Sacsin	5	1.161		O60841	EIF5B	Eukaryotic translation initiation factor 5B	9	1.281		Q9H444	CHMP4B	Charged multivesicular body protein 4b	3	1.349
	P07947	YES1	tyrosine-protein kinase Yes	12	1.152		Q9BW27	NUP85	nuclear pore complex protein Nup85	7	1.264		Q14247	CTTN	Isoform 2 of Src substrate cortactin	49	1.344
	O76070	SNCG	Gamma-synuclein	14	1.146		P07947	YES1	tyrosine-protein kinase Yes	12	1.264		O00471	EXOC5	Exocyst complex component 5	2	1.335
	Q92997	DVL3	segment polarity protein dishevelled homolog DVL-3	29	1.145		Q9H993	ARMT1	protein-glutamate O-methyltransferase	2	1.263		P10636	MAPT	Isoform Fetal-tau of Microtubule-associated protein tau	40	1.299
	P53680	AP2S1	AP-2 complex subunit sigma	4	1.142		Q15020	SART3	Squamous cell carcinoma antigen recognized by T-cells 3	7	1.257		Q8WXF1	PSPC1	Paraspeckle component 1	24	1.289
	Q99733	NAP1L4	Isoform 2 of Nucleosome assembly protein 1-like 4	9	1.127		P06241	FYN	Tyrosine-protein kinase Fyn	15	1.254		Q96K21	ZFYVE19	Abscission/NoCut checkpoint regulator	6	1.286
	P33992	MCM5	DNA replication licensing factor mcm5	15	1.122		Q8IZH2	XRN1	5'-3' exoribonuclease 1	2	1.241		O76070	SNCG	Gamma-synuclein	14	1.281
	Q8N201	INTS1	integrator complex subunit 1	9	1.119		P68363	TUBA1B	Tubulin alpha-1B chain	134	1.241		P17600	SYN1	Synapsin-1	2	1.262
	P53990	IST1	Isoform 5 of IST1 homolog	9	1.116		Q8N2K0	ABHD12	Isoform 2 of Monoacylglycerol lipase ABHD12	3	1.236		Q9Y265	RUVBL1	RuvB-like 1	10	1.243
	P49023	PXN	Isoform Gamma of Paxillin	3	1.114		Q9H0B6	KLC2	Kinesin light chain 2	13	1.233		Q15056	EIF4H	Eukaryotic translation initiation factor 4H	5	1.243
	O75369	FLNB	Isoform 8 of Filamin-B	35	1.112		Q13617	CUL2	Isoform 2 of Cullin-2	2	1.227		P11137	MAP2	Isoform 4 of Microtubule-associated protein 2	77	1.238
	P11137	MAP2	microtubule-associated protein 2	251	1.107		Q16401	PSMD5	26S proteasome non-ATPase regulatory subunit 5	5	1.223		Q05682	CALD1	Isoform 4 of Caldesmon	12	1.235
	O43399	TPD52L2	Isoform 7 of Tumor protein D54	12	1.104		Q8NFP9	NBEA	Neurobeachin	2	1.204		P53396	ACLY	ATP-citrate synthase	72	1.231
	Q14157	UBAP2L	Isoform 5 of Ubiquitin-associated protein 2-like	9	1.098		Q9BQ16	SPOCK3	Testican-3	4	1.199		Q09666	AHNAK	Neuroblast differentiation-associated protein AHNAK	47	1.23
	P11137	MAP2	Isoform 4 of Microtubule-associated protein 2	77	1.095		Q5RKV6	EXOSC6	Exosome complex component MTR3	4	1.198		Q9Y696	CLIC4	Chloride intracellular channel protein 4	9	1.226
	Q9NQC3	RTN4	Reticulon-4	79	1.094		P52788	SMS	Spermine synthase	20	1.195		P43487	RANBP1	Ran-specific GTPase-activating protein	2	1.226
	P08240	SRPRA	signal recognition particle receptor subunit alpha	6	1.094		P35222	CTNNB1	Catenin beta-1	4	1.188		Q9UH03	SEPT3	Neuronal-specific septin-3	18	1.215
	Q9Y450	HBS1L	Isoform 2 of HBS1-like protein	6	1.091		P04083	ANXA1	annexin A1	9	1.187		P25685	DNAJB1	dnaJ homolog subfamily B member 1	6	1.208
	P16949	STMN1	Isoform 2 of Stathmin	14	1.09		P55039	DRG2	Developmentally-regulated GTP-binding protein 2	4	1.182		P09001	MRPL3	39S ribosomal protein L3, mitochondrial	2	1.194
	P51610	HCFC1	Isoform 4 of Host cell factor 1	32	1.088		O00410	IPO5	Isoform 3 of Importin-5	20	1.178		Q99719	SEPT5	Septin-5	14	1.188
	P13861	PRKAR2A	cAMP-dependent protein kinase type II-alpha regulatory subunit	40	1.088		Q02790	FKBP4	Peptidyl-prolyl cis-trans isomerase FKBP4	3	1.177		Q9Y6V0	PCLO	Isoform 5 of Protein piccolo	3	1.187
	Q01995	TAGLN	transgelin	3	1.087		P53618	COPB1	Coatomer subunit beta	9	1.175		Q15417	CNN3	Calponin-3	19	1.186
	P07197	NEFM	Neurofilament medium polypeptide	101	1.077		O43295	SRGAP3	SLIT-ROBO Rho GTPase-activating protein 3	6	1.169		O00499	BIN1	Myc box-dependent-interacting protein 1	4	1.185
	P46821	MAP1B	microtubule-associated protein 1B	322	1.067		Q07960	ARHGAP1	rho GTPase-activating protein 1	5	1.16		Q02790	FKBP4	Peptidyl-prolyl cis-trans isomerase FKBP4	3	1.184
	Q14004	CDK13	Cyclin-dependent kinase 13	5	1.065		P49454	CENPF	Centromere protein F	2	1.16		Q9UNF1	MAGED2	Melanoma-associated antigen D2	2	1.176
	O14641	DVL2	Segment polarity protein dishevelled homolog DVL-2	21	1.06		O95425	SVIL	Supervillin	2	1.15		O75487	GPC4	Glypican-4	7	1.169
	Q8WYP5	AHCTF1	Isoform 2 of Protein ELYS	5	1.056		P41240	CSK	tyrosine-protein kinase CSK	3	1.148		P16949	STMN1	Isoform 2 of Stathmin	14	1.157
	Q13362	PPP2R5C	Isoform 5 of Serine/threonine-protein phosphatase 2A 56 kDa regulatory subunit gamma	2	1.053		O00471	EXOC5	Exocyst complex component 5	2	1.147		Q07157	TJP1	Tight junction protein ZO-1	43	1.139
	Q9H583	HEATR1	HEAT repeat-containing protein 1	4	1.05		P19174	PLCG1	Isoform 2 of 1-phosphatidylinositol 4,5-bisphosphate phosphodiesterase gamma-1	5	1.147		Q9NZJ4	SACS	Sacsin	5	1.138
	Q2M2I8	AAK1	AP2-associated protein kinase 1	6	1.046		Q86U86	PBRM1	Protein polybromo-1	7	1.147		P12955	PEPD	xaa-Pro dipeptidase	3	1.135
	Q7Z478	DHX29	ATP-dependent RNA helicase Dhx29	10	1.046		P53680	AP2S1	AP-2 complex subunit sigma	4	1.147		O95400	CD2BP2	CD2 antigen cytoplasmic tail-binding protein 2	3	1.131
	P37840	SNCA	Alpha-synuclein	45	1.046		Q6IN85	PPP4R3A	Serine/threonine-protein phosphatase 4 regulatory subunit 3A	6	1.146		Q9NZR1	TMOD2	Tropomodulin-2	6	1.129
	P21333	FLNA	Filamin-A	261	1.042		P12270	TPR	Nucleoprotein TPR	4	1.141		Q15717	ELAVL1	Isoform 2 of ELAV-like protein 1	12	1.127
	Q5W0B1	RNF219	RING finger protein 219	4	1.029		Q5T4S7	UBR4	Isoform 2 of E3 ubiquitin-protein ligase UBR4	18	1.139		Q15020	SART3	Squamous cell carcinoma antigen recognized by T-cells 3	7	1.119
	Q8TEX9	IPO4	Isoform 2 of Importin-4	6	1.027		O14980	XPO1	Exportin-1	26	1.132		P52655	GTF2A1	Transcription initiation factor IIA subunit 1	3	1.117
	P48681	NES	Nestin	146	1.007		P49023	PXN	Isoform Gamma of Paxillin	3	1.13		Q8WYP5	AHCTF1	Isoform 2 of Protein ELYS	5	1.111
	P17812	CTPS1	CTP synthase 1	9	0.98		P41219	PRPH	Isoform 2 of Peripherin	63	1.129		P09651	HNRNPA1	Heterogeneous nuclear ribonucleoprotein A1	41	1.105
	Q9NVP1	DDX18	ATP-dependent RNA helicase DDX18	5	0.975		Q99733	NAP1L4	Isoform 2 of Nucleosome assembly protein 1-like 4	9	1.126		Q15323	KRT31	Keratin, type I cuticular Ha1	5	1.1
	P49454	CENPF	Centromere protein F	2	0.972		O43242	PSMD3	26S proteasome non-ATPase regulatory subunit 3	15	1.124		Q9H0D6	XRN2	5'-3' exoribonuclease 2	12	1.095
	Q9BQG0	MYBBP1A	Isoform 2 of Myb-binding protein 1A	7	0.961		Q14669	TRIP12	Isoform 3 of E3 ubiquitin-protein ligase TRIP12	4	1.123		Q86XP3	DDX42	ATP-dependent RNA helicase DDX42	6	1.094
	Q15691	MAPRE1	Microtubule-associated protein RP/EB family member 1	4	0.957		P49915	GMPS	GMP synthase [glutamine-hydrolyzing]	15	1.121		Q01105	SET	Protein SET	6	1.093
	Q8NE71	ABCF1	ATP-binding cassette sub-family F member 1	6	0.945		P60953	CDC42	Isoform 1 of Cell division control protein 42 homolog	11	1.118		Q96JM3	CHAMP1	Chromosome alignment-maintaining phosphoprotein 1	12	1.09
	P68431	HIST1H3A	Histone H3.1	11	0.938		O60762	DPM1	Dolichol-phosphate mannosyltransferase subunit 1	4	1.118		Q9UH99	SUN2	Isoform 2 of SUN domain-containing protein 2	3	1.089
	Q86TP1	PRUNE1	Exopolyphosphatase PRUNE1	4	0.925		Q7Z460	CLASP1	Isoform 3 of CLIP-associating protein 1	19	1.113		P63241	EIF5A	Isoform 2 of Eukaryotic translation initiation factor 5A-1	19	1.085
	P29144	TPP2	Tripeptidyl-peptidase 2	2	0.921		O15131	KPNA5	importin subunit alpha-6	6	1.112		Q14157	UBAP2L	Isoform 5 of Ubiquitin-associated protein 2-like	9	1.083
	Q9UBP0	SPAST	spastin	4	0.911		Q9Y5S2	CDC42BPB	Serine/threonine-protein kinase MRCK beta	5	1.112		Q7Z2K8	GPRIN1	G protein-regulated inducer of neurite outgrowth 1	9	1.083
	O14929	HAT1	histone acetyltransferase type B catalytic subunit	7	0.875		P61026	RAB10	ras-related protein rab-10	18	1.111		P29692	EEF1D	Isoform 2 of Elongation factor 1-delta	4	1.08
	P14923	JUP	Junction plakoglobin	5	0.874		P09543	CNP	2',3'-cyclic-nucleotide 3'-phosphodiesterase	20	1.11		Q9NVA2	SEPT11	Isoform 2 of Septin-11	27	1.078
	P35221	CTNNA1	Catenin alpha-1	5	0.869		P20337	RAB3B	Ras-related protein Rab-3B	13	1.11		Q9Y2I8	WDR37	Isoform 2 of WD repeat-containing protein 37	6	1.073
	P26599	PTBP1	Isoform 3 of Polypyrimidine tract-binding protein 1	5	0.851		Q9ULU8	CADPS	Isoform 4 of Calcium-dependent secretion activator 1	4	1.107		P37802	TAGLN2	Isoform 2 of Transgelin-2	11	1.072
	Q8TCG1	CIP2A	Protein CIP2A	3	0.838		P62249	RPS16	40S ribosomal protein S16	22	1.106		P62318	SNRPD3	small nuclear ribonucleoprotein sm d3	5	1.07
	Q8NEU8	APPL2	Isoform 3 of DCC-interacting protein 13-beta	6	0.815		P13861	PRKAR2A	cAMP-dependent protein kinase type II-alpha regulatory subunit	40	1.101		Q96LB3	IFT74	Intraflagellar transport protein 74 homolog	3	1.069
	P35222	CTNNB1	Catenin beta-1	4	0.759		Q9UBP0	SPAST	spastin	4	1.101		P23246	SFPQ	splicing factor, proline- and glutamine-rich	35	1.062
	Q8IX01	SUGP2	SURP and G-patch domain-containing protein 2	36	0.702		Q8WXH0	SYNE2	Isoform 2 of Nesprin-2	15	1.101		Q9H3S7	PTPN23	Tyrosine-protein phosphatase non-receptor type 23	9	1.059
	P54920	NAPA	alpha-soluble nsf attachment protein	4	0.622		Q99816	TSG101	tumor susceptibility gene 101 protein	4	1.1		P30086	PEBP1	phosphatidylethanolamine-binding protein 1	9	1.047
	Q6ZU35	KIAA1211	Uncharacterized protein KIAA1211	4	0.502		Q14157	UBAP2L	Isoform 5 of Ubiquitin-associated protein 2-like	9	1.1		Q9Y2J2	EPB41L3	Band 4.1-like protein 3	21	1.042
	Q9H444	CHMP4B	Charged multivesicular body protein 4b	3	0.471		Q96CS3	FAF2	FAS-associated factor 2	4	1.096		Q14103	HNRNPD	heterogeneous nuclear ribonucleoprotein D0	20	1.041
							O43399	TPD52L2	Isoform 7 of Tumor protein D54	12	1.09		Q13148	TARDBP	TAR DNA-binding protein 43	15	1.04
							Q96DG6	CMBL	Carboxymethylenebutenolidase homolog	2	1.09		Q9Y6G9	DYNC1LI1	Cytoplasmic dynein 1 light intermediate chain 1	4	1.038
							P49841	GSK3B	Isoform 2 of Glycogen synthase kinase-3 beta	12	1.089		Q15942	ZYX	Zyxin	4	1.036
							Q9Y5L0	TNPO3	Isoform 1 of Transportin-3	5	1.088		P46926	GNPDA1	glucosamine-6-phosphate isomerase 1	4	1.036
			α-Synuclein (WT) 3 weeks post-seeding				Q5JTH9	RRP12	RRP12-like protein	6	1.088		Q9C0C2	TNKS1BP1	182 kDa tankyrase-1-binding protein	34	1.029
							Q06210	GFPT1	glutamine--fructose-6-phosphate aminotransferase [isomerizing] 1	10	1.088		Q13576	IQGAP2	Ras GTPase-activating-like protein IQGAP2	3	1.027
					Abundance		Q86TP1	PRUNE1	Exopolyphosphatase PRUNE1	4	1.087		O60664	PLIN3	Perilipin-3	3	1.026
	Accession	Gene	Protein	# PSMs	(+PFF / -PFF)		Q13362	PPP2R5C	Isoform 5 of Serine/threonine-protein phosphatase 2A 56 kDa regulatory subunit gamma	2	1.086		Q92997	DVL3	segment polarity protein dishevelled homolog DVL-3	29	1.022
							P37840	SNCA	Alpha-synuclein	45	1.085		P50914	RPL14	60S ribosomal protein L14	2	1.021
	Q5SSJ5	HP1BP3	Heterochromatin protein 1-binding protein 3	9	4.365		Q8WYA6	CTNNBL1	Beta-catenin-like protein 1	6	1.085		A1X283	SH3PXD2B	SH3 and PX domain-containing protein 2B	6	1.015
	Q8WWQ0	PHIP	PH-interacting protein	2	3.199		O95470	SGPL1	sphingosine-1-phosphate lyase 1	5	1.082		O15540	FABP7	Isoform 2 of Fatty acid-binding protein, brain	10	1.015
	Q99986	VRK1	Serine/threonine-protein kinase VRK1	3	3.034		P43246	MSH2	DNA mismatch repair protein MSH2	20	1.082		Q9UJU6	DBNL	Isoform 3 of Drebrin-like protein	12	1.015
	P62829	RPL23	60S ribosomal protein L23	8	2.555		P52701	MSH6	DNA mismatch repair protein MSH6	15	1.082		P16104	H2AFX	Histone H2AX	4	1.014
	P37840	SNCA	Alpha-synuclein	45	2.539		P52292	KPNA2	Importin subunit alpha-1	8	1.081		O14641	DVL2	Segment polarity protein dishevelled homolog DVL-2	21	1.014
	Q13418	ILK	Integrin-linked protein kinase	3	2.517		P16949	STMN1	Isoform 2 of Stathmin	14	1.078		Q70E73	RAPH1	Ras-associated and pleckstrin homology domains-containing protein 1	5	1.013
	O00217	NDUFS8	NADH dehydrogenase [ubiquinone] iron-sulfur protein 8, mitochondrial	3	2.474		P51114	FXR1	Fragile X mental retardation syndrome-related protein 1	6	1.077		O14929	HAT1	histone acetyltransferase type B catalytic subunit	7	1.012
	Q9UPU5	USP24	Ubiquitin carboxyl-terminal hydrolase 24	3	2.402		Q9C0C2	TNKS1BP1	182 kDa tankyrase-1-binding protein	34	1.076		O95425	SVIL	Supervillin	2	1.011
	O75367	H2AFY	Core histone macro-H2A.1	31	2.382		Q9Y4G6	TLN2	Talin-2	8	1.076		Q15121	PEA15	Isoform 2 of Astrocytic phosphoprotein PEA-15	3	1.011
	Q9Y314	NOSIP	nitric oxide synthase-interacting protein	6	2.308		Q09666	AHNAK	Neuroblast differentiation-associated protein AHNAK	47	1.076		Q9H4G0	EPB41L1	Band 4.1-like protein 1	9	1.01
	Q96Q15	SMG1	Serine/threonine-protein kinase SMG1	2	2.303		Q9UBU9	NXF1	nuclear RNA export factor 1	4	1.074		Q8WVM7	STAG1	Cohesin subunit SA-1	4	1.007
	Q9BQG0	MYBBP1A	Isoform 2 of Myb-binding protein 1A	7	2.256		Q9H583	HEATR1	HEAT repeat-containing protein 1	4	1.072		P35658	NUP214	Isoform 5 of Nuclear pore complex protein Nup214	15	1.007
	P11387	TOP1	DNA topoisomerase 1	3	2.192		P17812	CTPS1	CTP synthase 1	9	1.069		P09543	CNP	2',3'-cyclic-nucleotide 3'-phosphodiesterase	20	0.991
	P38405	GNAL	Isoform 2 of Guanine nucleotide-binding protein G(olf) subunit alpha	4	2.177		Q93008	USP9X	Probable ubiquitin carboxyl-terminal hydrolase FAF-X	9	1.069		Q9UHD8	SEPT9	Septin-9	23	0.99
	P27635	RPL10	60S ribosomal protein L10	25	2.141		Q9H2M9	RAB3GAP2	Rab3 GTPase-activating protein non-catalytic subunit	3	1.066		P55263	ADK	Adenosine kinase	10	0.988
	P68431	HIST1H3A	Histone H3.1	11	2.008		Q96F86	EDC3	Enhancer of mRNA-decapping protein 3	2	1.066		P53680	AP2S1	AP-2 complex subunit sigma	4	0.986
	Q7Z7K6	CENPV	Isoform 3 of Centromere protein V	19	1.993		P19338	NCL	Nucleolin	37	1.066		P09471	GNAO1	Isoform Alpha-2 of Guanine nucleotide-binding protein G(o) subunit alpha	36	0.982
	Q99439	CNN2	Calponin-2	2	1.988		Q6PKG0	LARP1	La-related protein 1	9	1.064		P36915	GNL1	Guanine nucleotide-binding protein-like 1	9	0.982
	P61247	RPS3A	40S ribosomal protein S3a	27	1.936		P35221	CTNNA1	Catenin alpha-1	5	1.064		Q6PKG0	LARP1	La-related protein 1	9	0.981
	Q9H0U4	RAB1B	ras-related protein Rab-1B	22	1.894		Q8TDJ6	DMXL2	Isoform 3 of DmX-like protein 2	4	1.063		Q9HC38	GLOD4	Glyoxalase domain-containing protein 4	4	0.976
	Q00839	HNRNPU	Heterogeneous nuclear ribonucleoprotein U	75	1.832		Q96AX1	VPS33A	Vacuolar protein sorting-associated protein 33A	10	1.062		Q9NRY4	ARHGAP35	Rho GTPase-activating protein 35	11	0.975
	P25398	RPS12	40S ribosomal protein S12	6	1.819		Q9UNF1	MAGED2	Melanoma-associated antigen D2	2	1.061		O43237	DYNC1LI2	Cytoplasmic dynein 1 light intermediate chain 2	17	0.975
	Q9H583	HEATR1	HEAT repeat-containing protein 1	4	1.808		Q9Y450	HBS1L	Isoform 2 of HBS1-like protein	6	1.06		Q01518	CAP1	adenylyl cyclase-associated protein 1	13	0.974
	Q9P0M6	H2AFY2	Core histone macro-H2A.2	28	1.798		Q9Y2H2	INPP5F	Phosphatidylinositide phosphatase SAC2	5	1.06		Q04760	GLO1	lactoylglutathione lyase	4	0.973
	O00567	NOP56	Nucleolar protein 56	12	1.738		P53990	IST1	Isoform 5 of IST1 homolog	9	1.06		P11137	MAP2	microtubule-associated protein 2	251	0.968
	P48449	LSS	lanosterol synthase	6	1.705		Q70E73	RAPH1	Ras-associated and pleckstrin homology domains-containing protein 1	5	1.059		P22626	HNRNPA2B1	heterogeneous nuclear ribonucleoproteins A2/B1	46	0.962
	Q92879	CELF1	Isoform 4 of CUGBP Elav-like family member 1	5	1.704		Q2M2I8	AAK1	AP2-associated protein kinase 1	6	1.059		Q8WYA6	CTNNBL1	Beta-catenin-like protein 1	6	0.961
	O75475	PSIP1	PC4 and SFRS1-interacting protein	5	1.692		Q9BTW9	TBCD	Isoform 4 of Tubulin-specific chaperone D	13	1.058		Q5T5U3	ARHGAP21	rho GTPase-activating protein 21	4	0.959
	Q9Y3R0	GRIP1	Glutamate receptor-interacting protein 1	4	1.676		O15027	SEC16A	Protein transport protein Sec16A	4	1.058		P51610	HCFC1	Isoform 4 of Host cell factor 1	32	0.959
	O43837	IDH3B	isocitrate dehydrogenase [NAD] subunit beta, mitochondrial	2	1.666		Q9BQG0	MYBBP1A	Isoform 2 of Myb-binding protein 1A	7	1.056		P33176	KIF5B	Kinesin-1 heavy chain	89	0.954
	P46777	RPL5	60S ribosomal protein L5	27	1.643		Q5W0B1	RNF219	RING finger protein 219	4	1.056		Q9P265	DIP2B	Disco-interacting protein 2 homolog B	9	0.954
	Q9UNF1	MAGED2	Melanoma-associated antigen D2	2	1.599		Q8NBX0	SCCPDH	saccharopine dehydrogenase-like oxidoreductase	11	1.055		Q8NEU8	APPL2	Isoform 3 of DCC-interacting protein 13-beta	6	0.953
	P49773	HINT1	Histidine triad nucleotide-binding protein 1	4	1.599		P59998	ARPC4	Isoform 3 of Actin-related protein 2/3 complex subunit 4	6	1.055		P42167	TMPO	Lamina-associated polypeptide 2, isoforms beta/gamma	29	0.95
	Q9P2K5	MYEF2	Myelin expression factor 2	6	1.581		O76070	SNCG	Gamma-synuclein	14	1.054		P42166	TMPO	Lamina-associated polypeptide 2, isoform alpha	22	0.949
	P49736	MCM2	DNA replication licensing factor mcm2	2	1.576		Q9NVP1	DDX18	ATP-dependent RNA helicase DDX18	5	1.05		P17812	CTPS1	CTP synthase 1	9	0.948
	P29144	TPP2	Tripeptidyl-peptidase 2	2	1.574		Q13330	MTA1	Metastasis-associated protein MTA1	14	1.05		Q8IX01	SUGP2	SURP and G-patch domain-containing protein 2	36	0.946
	O76021	RSL1D1	Ribosomal L1 domain-containing protein 1	5	1.555		P63000	RAC1	Isoform B of Ras-related C3 botulinum toxin substrate 1	6	1.047		Q92841	DDX17	Probable ATP-dependent RNA helicase DDX17	75	0.945
	P00568	AK1	Adenylate kinase isoenzyme 1	3	1.539		P35579	MYH9	Myosin-9	257	1.046		Q8TCG1	CIP2A	Protein CIP2A	3	0.942
	O14727	APAF1	apoptotic protease-activating factor 1	3	1.539		Q9HAV4	XPO5	exportin-5	16	1.046		Q07960	ARHGAP1	rho GTPase-activating protein 1	5	0.94
	O94906	PRPF6	Pre-mRNA-processing factor 6	15	1.528		Q5VYK3	ECPAS	Proteasome-associated protein ECM29 homolog	16	1.046		Q00341	HDLBP	Vigilin	22	0.938
	Q12824	SMARCB1	SWI/SNF-related matrix-associated actin-dependent regulator of chromatin subfamily B member 1	2	1.504		Q8N201	INTS1	integrator complex subunit 1	9	1.046		O43390	HNRNPR	heterogeneous nuclear ribonucleoprotein r	49	0.938
	Q9BQ16	SPOCK3	Testican-3	4	1.497		Q92616	GCN1	eIF-2-alpha kinase activator GCN1	29	1.045		P48681	NES	Nestin	146	0.938
	P63241	EIF5A	Isoform 2 of Eukaryotic translation initiation factor 5A-1	19	1.496		O43156	TTI1	TELO2-interacting protein 1 homolog	4	1.044		P07355	ANXA2	Isoform 2 of Annexin A2	45	0.937
	P55769	SNU13	NHP2-like protein 1	4	1.487		Q7Z2K8	GPRIN1	G protein-regulated inducer of neurite outgrowth 1	9	1.042		P80404	ABAT	4-aminobutyrate aminotransferase, mitochondrial	29	0.934
	Q9BUT1	BDH2	3-hydroxybutyrate dehydrogenase type 2	11	1.48		Q9BVA0	KATNB1	Katanin p80 WD40 repeat-containing subunit B1	5	1.041		Q16181	SEPT7	Septin-7	57	0.934
	Q99816	TSG101	tumor susceptibility gene 101 protein	4	1.479		O00178	GTPBP1	GTP-binding protein 1	9	1.039		Q9NQC3	RTN4	Reticulon-4	79	0.934
	Q9Y4Z0	LSM4	U6 snRNA-associated Sm-like protein LSm4	12	1.477		P05198	EIF2S1	Eukaryotic translation initiation factor 2 subunit 1	7	1.039		P19525	EIF2AK2	interferon-induced, double-stranded RNA-activated protein kinase	6	0.927
	P30085	CMPK1	UMP-CMP kinase	7	1.464		P06737	PYGL	Glycogen phosphorylase, liver form	16	1.037		Q9ULV4	CORO1C	Isoform 3 of Coronin-1C	34	0.926
	P52895	AKR1C2	Aldo-keto reductase family 1 member C2	10	1.459		P27816	MAP4	Microtubule-associated protein 4	71	1.036		P13861	PRKAR2A	cAMP-dependent protein kinase type II-alpha regulatory subunit	40	0.925
	P30153	PPP2R1A	serine/threonine-protein phosphatase 2A 65 kDa regulatory subunit A alpha isoform	29	1.454		A1X283	SH3PXD2B	SH3 and PX domain-containing protein 2B	6	1.036		P07910	HNRNPC	Heterogeneous nuclear ribonucleoproteins C1/C2	15	0.923
	Q15717	ELAVL1	Isoform 2 of ELAV-like protein 1	12	1.451		Q96DI7	SNRNP40	Isoform 2 of U5 small nuclear ribonucleoprotein 40 kDa protein	10	1.034		Q7L576	CYFIP1	cytoplasmic FMR1-interacting protein 1	14	0.919
	P09001	MRPL3	39S ribosomal protein L3, mitochondrial	2	1.445		P26599	PTBP1	Isoform 3 of Polypyrimidine tract-binding protein 1	5	1.034		P52701	MSH6	DNA mismatch repair protein MSH6	15	0.919
	P35221	CTNNA1	Catenin alpha-1	5	1.428		O60264	SMARCA5	SWI/SNF-related matrix-associated actin-dependent regulator of chromatin subfamily A member 5	32	1.033		P26038	MSN	Moesin	43	0.915
	P31948	STIP1	Isoform 2 of Stress-induced-phosphoprotein 1	10	1.421		Q7Z4S6	KIF21A	Isoform 4 of Kinesin-like protein KIF21A	27	1.032		P06748	NPM1	Nucleophosmin	19	0.91
	Q13153	PAK1	Serine/threonine-protein kinase PAK 1	7	1.412		Q9H3S7	PTPN23	Tyrosine-protein phosphatase non-receptor type 23	9	1.032		Q05639	EEF1A2	Elongation factor 1-alpha 2	74	0.909
	Q14980	NUMA1	Isoform 2 of Nuclear mitotic apparatus protein 1	94	1.397		O00139	KIF2A	Isoform 4 of Kinesin-like protein KIF2A	10	1.032		Q13330	MTA1	Metastasis-associated protein MTA1	14	0.906
	Q01995	TAGLN	transgelin	3	1.376		P05455	SSB	Lupus La protein	11	1.031		P61978	HNRNPK	Isoform 3 of Heterogeneous nuclear ribonucleoprotein K	57	0.906
	Q96K21	ZFYVE19	Abscission/NoCut checkpoint regulator	6	1.303		P57740	NUP107	Nuclear pore complex protein Nup107	10	1.031		Q08211	DHX9	Atp-dependent rna helicase a	118	0.904
	P43487	RANBP1	Ran-specific GTPase-activating protein	2	1.294		Q7L099	RUFY3	Protein RUFY3	39	1.03		O00213	APBB1	amyloid-beta A4 precursor protein-binding family B member 1	9	0.903
	Q9UPN3	MACF1	Microtubule-actin cross-linking factor 1, isoforms 1/2/3/5	17	1.285		P13611	VCAN	Versican core protein	6	1.03		P12277	CKB	Creatine kinase B-type	47	0.901
	P42167	TMPO	Lamina-associated polypeptide 2, isoforms beta/gamma	29	1.268		Q9NXF1	TEX10	Testis-expressed protein 10	6	1.03		Q5VSL9	STRIP1	striatin-interacting protein 1	10	0.901
	P30086	PEBP1	phosphatidylethanolamine-binding protein 1	9	1.263		Q96T60	PNKP	Bifunctional polynucleotide phosphatase/kinase	15	1.029		P31323	PRKAR2B	cAMP-dependent protein kinase type II-beta regulatory subunit	28	0.899
	P32119	PRDX2	Peroxiredoxin-2	26	1.239		Q9BZF1	OSBPL8	Oxysterol-binding protein-related protein 8	14	1.028		Q5W0B1	RNF219	RING finger protein 219	4	0.899
	O43390	HNRNPR	heterogeneous nuclear ribonucleoprotein r	49	1.235		P30154	PPP2R1B	Isoform 2 of Serine/threonine-protein phosphatase 2A 65 kDa regulatory subunit A beta isoform	4	1.027		P21266	GSTM3	glutathione S-transferase Mu 3	8	0.897
	P46060	RANGAP1	Ran GTPase-activating protein 1	3	1.227		Q02878	RPL6	60S ribosomal protein L6	8	1.027		Q03001	DST	dystonin	7	0.893
	P16104	H2AFX	Histone H2AX	4	1.222		Q9NZJ4	SACS	Sacsin	5	1.026		Q9BQG0	MYBBP1A	Isoform 2 of Myb-binding protein 1A	7	0.893
	Q00688	FKBP3	peptidyl-prolyl cis-trans isomerase FKBP3	2	1.209		O43795	MYO1B	Unconventional myosin-Ib	50	1.026		O95757	HSPA4L	Heat shock 70 kDa protein 4L	5	0.893
	P22061	PCMT1	Isoform 2 of Protein-L-isoaspartate(D-aspartate) O-methyltransferase	9	1.183		P24928	POLR2A	DNA-directed RNA polymerase II subunit RPB1	5	1.025		P19338	NCL	Nucleolin	37	0.89
	O43237	DYNC1LI2	Cytoplasmic dynein 1 light intermediate chain 2	17	1.144		Q9NQC3	RTN4	Reticulon-4	79	1.024		O95292	VAPB	Vesicle-associated membrane protein-associated protein B/C	18	0.89
	P52943	CRIP2	Cysteine-rich protein 2	6	1.138		Q9NZR1	TMOD2	Tropomodulin-2	6	1.024		Q9NVD7	PARVA	alpha-parvin	3	0.889
	O15540	FABP7	Isoform 2 of Fatty acid-binding protein, brain	10	1.069		P33176	KIF5B	Kinesin-1 heavy chain	89	1.022		Q15691	MAPRE1	Microtubule-associated protein RP/EB family member 1	4	0.888
	P28161	GSTM2	Glutathione S-transferase Mu 2	4	1.055		O00186	STXBP3	syntaxin-binding protein 3	4	1.021		P27816	MAP4	Microtubule-associated protein 4	71	0.888
	A1X283	SH3PXD2B	SH3 and PX domain-containing protein 2B	6	1.049		Q9Y4F1	FARP1	Isoform 2 of FERM, RhoGEF and pleckstrin domain-containing protein 1	3	1.02		O00203	AP3B1	AP-3 complex subunit beta-1	3	0.888
	P52597	HNRNPF	Heterogeneous nuclear ribonucleoprotein F	10	0.993		O43432	EIF4G3	Isoform 3 of Eukaryotic translation initiation factor 4 gamma 3	31	1.02		Q9UBP0	SPAST	spastin	4	0.887
	Q04760	GLO1	lactoylglutathione lyase	4	0.952		P55795	HNRNPH2	heterogeneous nuclear ribonucleoprotein H2	13	1.018		O43399	TPD52L2	Isoform 7 of Tumor protein D54	12	0.887
	Q9UBU9	NXF1	nuclear RNA export factor 1	4	0.951		Q9H444	CHMP4B	Charged multivesicular body protein 4b	3	1.018		P46821	MAP1B	microtubule-associated protein 1B	322	0.887
	Q9HC38	GLOD4	Glyoxalase domain-containing protein 4	4	0.943		Q01995	TAGLN	transgelin	3	1.018		P15311	EZR	Ezrin	34	0.884
	P09471	GNAO1	Isoform Alpha-2 of Guanine nucleotide-binding protein G(o) subunit alpha	36	0.921		Q5T5U3	ARHGAP21	rho GTPase-activating protein 21	4	1.018		P05455	SSB	Lupus La protein	11	0.884
	P55263	ADK	Adenosine kinase	10	0.919		P33992	MCM5	DNA replication licensing factor mcm5	15	1.017		P52597	HNRNPF	Heterogeneous nuclear ribonucleoprotein F	10	0.88
	Q13576	IQGAP2	Ras GTPase-activating-like protein IQGAP2	3	0.914		Q86XP3	DDX42	ATP-dependent RNA helicase DDX42	6	1.016		P55209	NAP1L1	Nucleosome assembly protein 1-like 1	21	0.879
	P12277	CKB	Creatine kinase B-type	47	0.907		Q96AC1	FERMT2	Isoform 3 of Fermitin family homolog 2	9	1.013		Q9H993	ARMT1	protein-glutamate O-methyltransferase	2	0.878
	O95400	CD2BP2	CD2 antigen cytoplasmic tail-binding protein 2	3	0.881		O95292	VAPB	Vesicle-associated membrane protein-associated protein B/C	18	1.011		Q8NE71	ABCF1	ATP-binding cassette sub-family F member 1	6	0.878
	P09651	HNRNPA1	Heterogeneous nuclear ribonucleoprotein A1	41	0.836		Q6P2E9	EDC4	Enhancer of mRNA-decapping protein 4	16	1.011		Q9Y450	HBS1L	Isoform 2 of HBS1-like protein	6	0.877
	P15311	EZR	Ezrin	34	0.826		O43314	PPIP5K2	inositol hexakisphosphate and diphosphoinositol-pentakisphosphate kinase 2	9	1.011		Q16352	INA	alpha-internexin	78	0.877
	Q13642	FHL1	Four and a half LIM domains protein 1	4	0.826		P46977	STT3A	Dolichyl-diphosphooligosaccharide--protein glycosyltransferase subunit STT3A	3	1.01		P05198	EIF2S1	Eukaryotic translation initiation factor 2 subunit 1	7	0.876
	P49023	PXN	Isoform Gamma of Paxillin	3	0.817		Q8WVM7	STAG1	Cohesin subunit SA-1	4	1.01		P26599	PTBP1	Isoform 3 of Polypyrimidine tract-binding protein 1	5	0.876
	P19525	EIF2AK2	interferon-induced, double-stranded RNA-activated protein kinase	6	0.815		Q15056	EIF4H	Eukaryotic translation initiation factor 4H	5	1.009		Q6P2Q9	PRPF8	Pre-mRNA-processing-splicing factor 8	83	0.872
	Q9NZJ4	SACS	Sacsin	5	0.811		P35658	NUP214	Isoform 5 of Nuclear pore complex protein Nup214	15	1.007		Q96PK6	RBM14	RNA-binding protein 14	5	0.868
	Q05682	CALD1	Isoform 4 of Caldesmon	12	0.804		Q9Y2J2	EPB41L3	Band 4.1-like protein 3	21	1.005		P12270	TPR	Nucleoprotein TPR	4	0.868
	Q9UK76	JPT1	Isoform 2 of Jupiter microtubule associated homolog 1	9	0.765		P61247	RPS3A	40S ribosomal protein S3a	27	1.005		P53990	IST1	Isoform 5 of IST1 homolog	9	0.867
	Q5W0B1	RNF219	RING finger protein 219	4	0.755		P28288	ABCD3	ATP-binding cassette sub-family D member 3	9	1.004		P07947	YES1	tyrosine-protein kinase Yes	12	0.866
	O15027	SEC16A	Protein transport protein Sec16A	4	0.754		P15311	EZR	Ezrin	34	1.003		Q8IZH2	XRN1	5'-3' exoribonuclease 1	2	0.862
	O95292	VAPB	Vesicle-associated membrane protein-associated protein B/C	18	0.727		Q9H0D6	XRN2	5'-3' exoribonuclease 2	12	1		Q9UKE5	TNIK	Traf2 and NCK-interacting protein kinase	7	0.862
	Q9H3S7	PTPN23	Tyrosine-protein phosphatase non-receptor type 23	9	0.722		P52597	HNRNPF	Heterogeneous nuclear ribonucleoprotein F	10	1		P21333	FLNA	Filamin-A	261	0.862
	P68363	TUBA1B	Tubulin alpha-1B chain	134	0.721		P53007	SLC25A1	Tricarboxylate transport protein, mitochondrial	14	0.999		Q13151	HNRNPA0	Heterogeneous nuclear ribonucleoprotein A0	31	0.861
	Q15056	EIF4H	Eukaryotic translation initiation factor 4H	5	0.711		O75487	GPC4	Glypican-4	7	0.999		O95373	IPO7	Importin-7	16	0.86
	Q9Y265	RUVBL1	RuvB-like 1	10	0.7		P18124	RPL7	60S ribosomal protein L7	12	0.998		Q99426	TBCB	tubulin-folding cofactor B	14	0.857
	P25685	DNAJB1	dnaJ homolog subfamily B member 1	6	0.695		Q9Y4C2	TCAF1	TRPM8 channel-associated factor 1	6	0.996		Q9NYV4	CDK12	Cyclin-dependent kinase 12	5	0.856
	Q13555	CAMK2G	Isoform 6 of Calcium/calmodulin-dependent protein kinase type II subunit gamma	19	0.683		Q8WXF7	ATL1	Atlastin-1	11	0.995		Q01995	TAGLN	transgelin	3	0.855
	Q8WYP5	AHCTF1	Isoform 2 of Protein ELYS	5	0.681		Q8NE71	ABCF1	ATP-binding cassette sub-family F member 1	6	0.995		P07197	NEFM	Neurofilament medium polypeptide	101	0.855
	P29692	EEF1D	Isoform 2 of Elongation factor 1-delta	4	0.674		P11137	MAP2	microtubule-associated protein 2	251	0.994		P35580	MYH10	Isoform 4 of Myosin-10	268	0.854
	Q14847	LASP1	LIM and SH3 domain protein 1	8	0.648		O15371	EIF3D	Eukaryotic translation initiation factor 3 subunit D	15	0.992		P61088	UBE2N	ubiquitin-conjugating enzyme E2 N	3	0.854
	Q9Y2J2	EPB41L3	Band 4.1-like protein 3	21	0.645		Q6P2Q9	PRPF8	Pre-mRNA-processing-splicing factor 8	83	0.992		Q13555	CAMK2G	Isoform 6 of Calcium/calmodulin-dependent protein kinase type II subunit gamma	19	0.853
	P37802	TAGLN2	Isoform 2 of Transgelin-2	11	0.639		P36915	GNL1	Guanine nucleotide-binding protein-like 1	9	0.991		O75152	ZC3H11A	Zinc finger CCCH domain-containing protein 11A	4	0.852
	P46926	GNPDA1	glucosamine-6-phosphate isomerase 1	4	0.638		Q7L576	CYFIP1	cytoplasmic FMR1-interacting protein 1	14	0.99		Q6P1J9	CDC73	Parafibromin	4	0.849
	Q96JG6	VPS50	Syndetin	2	0.636		O00203	AP3B1	AP-3 complex subunit beta-1	3	0.983		Q13283	G3BP1	Ras GTPase-activating protein-binding protein 1	6	0.849
	Q9UKE5	TNIK	Traf2 and NCK-interacting protein kinase	7	0.629		Q92997	DVL3	segment polarity protein dishevelled homolog DVL-3	29	0.983		P53618	COPB1	Coatomer subunit beta	9	0.848
	O14640	DVL1	Segment polarity protein dishevelled homolog DVL-1	7	0.622		P19525	EIF2AK2	interferon-induced, double-stranded RNA-activated protein kinase	6	0.981		O15027	SEC16A	Protein transport protein Sec16A	4	0.846
	Q13367	AP3B2	Isoform 4 of AP-3 complex subunit beta-2	3	0.618		Q9UI15	TAGLN3	Transgelin-3	23	0.98		Q8N3U4	STAG2	Isoform 2 of Cohesin subunit SA-2	4	0.841
	Q9C0C2	TNKS1BP1	182 kDa tankyrase-1-binding protein	34	0.61		P62701	RPS4X	40S ribosomal protein S4, X isoform	42	0.98		Q14004	CDK13	Cyclin-dependent kinase 13	5	0.839
	Q00341	HDLBP	Vigilin	22	0.602		Q8TEX9	IPO4	Isoform 2 of Importin-4	6	0.978		Q9Y230	RUVBL2	RuvB-like 2	23	0.839
	P49915	GMPS	GMP synthase [glutamine-hydrolyzing]	15	0.568		O00213	APBB1	amyloid-beta A4 precursor protein-binding family B member 1	9	0.978		Q9BTW9	TBCD	Isoform 4 of Tubulin-specific chaperone D	13	0.839
	P49454	CENPF	Centromere protein F	2	0.564		O14929	HAT1	histone acetyltransferase type B catalytic subunit	7	0.972		P57740	NUP107	Nuclear pore complex protein Nup107	10	0.836
	Q9UJU6	DBNL	Isoform 3 of Drebrin-like protein	12	0.563		A6NHR9	SMCHD1	structural maintenance of chromosomes flexible hinge domain-containing protein 1	27	0.971		P35222	CTNNB1	Catenin beta-1	4	0.835
	O95425	SVIL	Supervillin	2	0.563		P23396	RPS3	40S ribosomal protein S3	45	0.971		P49454	CENPF	Centromere protein F	2	0.833
	Q07960	ARHGAP1	rho GTPase-activating protein 1	5	0.558		P63279	UBE2I	SUMO-conjugating enzyme ubc9	7	0.971		Q9NPQ8	RIC8A	Isoform 3 of Synembryn-A	6	0.833
	O95319	CELF2	Isoform 3 of CUGBP Elav-like family member 2	2	0.558		Q9H1K0	RBSN	Rabenosyn-5	7	0.97		P35221	CTNNA1	Catenin alpha-1	5	0.83
	Q9NQC3	RTN4	Reticulon-4	79	0.549		P60891	PRPS1	ribose-phosphate pyrophosphokinase 1	18	0.97		Q6IN85	PPP4R3A	Serine/threonine-protein phosphatase 4 regulatory subunit 3A	6	0.827
	P48681	NES	Nestin	146	0.505		A1L0T0	ILVBL	Acetolactate synthase-like protein	11	0.969		Q9H1K0	RBSN	Rabenosyn-5	7	0.826
	Q5H9R7	PPP6R3	Isoform 5 of Serine/threonine-protein phosphatase 6 regulatory subunit 3	3	0.491		O00567	NOP56	Nucleolar protein 56	12	0.967		Q96PU5	NEDD4L	E3 ubiquitin-protein ligase NEDD4-like	12	0.825
	Q13185	CBX3	chromobox protein homolog 3	3	0.489		Q9BPX3	NCAPG	Condensin complex subunit 3	6	0.967		P13646	KRT13	Keratin, type I cytoskeletal 13	13	0.823
	P07197	NEFM	Neurofilament medium polypeptide	101	0.489		Q9H0A0	NAT10	RNA cytidine acetyltransferase	7	0.966		Q8N201	INTS1	integrator complex subunit 1	9	0.821
	P46821	MAP1B	microtubule-associated protein 1B	322	0.487		Q08211	DHX9	Atp-dependent rna helicase a	118	0.965		Q14160	SCRIB	Isoform 3 of Protein scribble homolog	2	0.819
	Q15233	NONO	Non-POU domain-containing octamer-binding protein	73	0.483		P53621	COPA	Isoform 2 of Coatomer subunit alpha	39	0.961		O43148	RNMT	Isoform 2 of mRNA cap guanine-N7 methyltransferase	2	0.817
	Q9Y230	RUVBL2	RuvB-like 2	23	0.468		Q9NYV4	CDK12	Cyclin-dependent kinase 12	5	0.961		Q2M2I8	AAK1	AP2-associated protein kinase 1	6	0.816
	P12955	PEPD	xaa-Pro dipeptidase	3	0.467		P09874	PARP1	Poly [ADP-ribose] polymerase 1	102	0.96		Q06210	GFPT1	glutamine--fructose-6-phosphate aminotransferase [isomerizing] 1	10	0.816
	Q8WXF1	PSPC1	Paraspeckle component 1	24	0.455		Q14004	CDK13	Cyclin-dependent kinase 13	5	0.96		Q13617	CUL2	Isoform 2 of Cullin-2	2	0.815
	P08243	ASNS	Asparagine synthetase [glutamine-hydrolyzing]	5	0.449		P62913	RPL11	60S ribosomal protein L11	13	0.957		P08670	VIM	Vimentin	115	0.815
	P80404	ABAT	4-aminobutyrate aminotransferase, mitochondrial	29	0.449		O00159	MYO1C	Unconventional myosin-Ic	3	0.957		O43432	EIF4G3	Isoform 3 of Eukaryotic translation initiation factor 4 gamma 3	31	0.814
	O14641	DVL2	Segment polarity protein dishevelled homolog DVL-2	21	0.443		Q9ULC4	MCTS1	Isoform 3 of Malignant T-cell-amplified sequence 1	6	0.956		Q9Y5L0	TNPO3	Isoform 1 of Transportin-3	5	0.813
	P35658	NUP214	Isoform 5 of Nuclear pore complex protein Nup214	15	0.443		Q8NEY1	NAV1	neuron navigator 1	19	0.954		O00186	STXBP3	syntaxin-binding protein 3	4	0.811
	Q86TP1	PRUNE1	Exopolyphosphatase PRUNE1	4	0.436		Q9P265	DIP2B	Disco-interacting protein 2 homolog B	9	0.953		P28288	ABCD3	ATP-binding cassette sub-family D member 3	9	0.809
	Q14247	CTTN	Isoform 2 of Src substrate cortactin	49	0.429		Q00839	HNRNPU	Heterogeneous nuclear ribonucleoprotein U	75	0.952		Q9Y496	KIF3A	kinesin-like protein KIF3A	4	0.805
	Q9H1K0	RBSN	Rabenosyn-5	7	0.408		Q9Y230	RUVBL2	RuvB-like 2	23	0.95		P13611	VCAN	Versican core protein	6	0.802
	Q9BTE6	AARSD1	Isoform 3 of Alanyl-tRNA editing protein Aarsd1	7	0.406		O00425	IGF2BP3	Insulin-like growth factor 2 mRNA-binding protein 3	56	0.949		Q96T60	PNKP	Bifunctional polynucleotide phosphatase/kinase	15	0.793
	Q07157	TJP1	Tight junction protein ZO-1	43	0.403		O76021	RSL1D1	Ribosomal L1 domain-containing protein 1	5	0.948		Q9H2M9	RAB3GAP2	Rab3 GTPase-activating protein non-catalytic subunit	3	0.791
	P17812	CTPS1	CTP synthase 1	9	0.397		Q9P035	HACD3	Very-long-chain (3R)-3-hydroxyacyl-CoA dehydratase 3	15	0.947		Q8NBX0	SCCPDH	saccharopine dehydrogenase-like oxidoreductase	11	0.786
	Q8N8S7	ENAH	Protein enabled homolog	3	0.38		P07197	NEFM	Neurofilament medium polypeptide	101	0.946		Q99733	NAP1L4	Isoform 2 of Nucleosome assembly protein 1-like 4	9	0.784
	Q96JM3	CHAMP1	Chromosome alignment-maintaining phosphoprotein 1	12	0.378		Q8WYP5	AHCTF1	Isoform 2 of Protein ELYS	5	0.945		P06737	PYGL	Glycogen phosphorylase, liver form	16	0.784
	Q7Z2K8	GPRIN1	G protein-regulated inducer of neurite outgrowth 1	9	0.375		Q5VSL9	STRIP1	striatin-interacting protein 1	10	0.945		Q86TP1	PRUNE1	Exopolyphosphatase PRUNE1	4	0.783
	Q8WW12	PCNP	PEST proteolytic signal-containing nuclear protein	12	0.374		O00571	DDX3X	ATP-dependent RNA helicase DDX3X	60	0.944		O43295	SRGAP3	SLIT-ROBO Rho GTPase-activating protein 3	6	0.777
	O43432	EIF4G3	Isoform 3 of Eukaryotic translation initiation factor 4 gamma 3	31	0.366		P42167	TMPO	Lamina-associated polypeptide 2, isoforms beta/gamma	29	0.943		Q7Z478	DHX29	ATP-dependent RNA helicase Dhx29	10	0.777
	P51610	HCFC1	Isoform 4 of Host cell factor 1	32	0.366		O95573	ACSL3	long-chain-fatty-acid--CoA ligase 3	12	0.943		Q13185	CBX3	chromobox protein homolog 3	3	0.767
	O43399	TPD52L2	Isoform 7 of Tumor protein D54	12	0.36		Q07157	TJP1	Tight junction protein ZO-1	43	0.943		Q96F86	EDC3	Enhancer of mRNA-decapping protein 3	2	0.757
	P19338	NCL	Nucleolin	37	0.358		Q92841	DDX17	Probable ATP-dependent RNA helicase DDX17	75	0.942		P42224	STAT1	Signal transducer and activator of transcription 1-alpha/beta	2	0.749
	P12270	TPR	Nucleoprotein TPR	4	0.349		P46821	MAP1B	microtubule-associated protein 1B	322	0.942		P23588	EIF4B	eukaryotic translation initiation factor 4B	9	0.748
	P27816	MAP4	Microtubule-associated protein 4	71	0.346		Q13151	HNRNPA0	Heterogeneous nuclear ribonucleoprotein A0	31	0.941		Q13885	TUBB2A	Tubulin beta-2A chain	183	0.742
	O76070	SNCG	Gamma-synuclein	14	0.333		P62826	RAN	GTP-binding nuclear protein RAN	27	0.941		P24928	POLR2A	DNA-directed RNA polymerase II subunit RPB1	5	0.738
	Q5EB52	MEST	Mesoderm-specific transcript homolog protein	2	0.332		P27695	APEX1	DNA-(apurinic or apyrimidinic site) lyase	22	0.94		Q6ZU35	KIAA1211	Uncharacterized protein KIAA1211	4	0.731
	Q14004	CDK13	Cyclin-dependent kinase 13	5	0.33		P48681	NES	Nestin	146	0.936		Q8N8S7	ENAH	Protein enabled homolog	3	0.714
	P23588	EIF4B	eukaryotic translation initiation factor 4B	9	0.329		P57678	GEMIN4	Gem-associated protein 4	2	0.936		P49023	PXN	Isoform Gamma of Paxillin	3	0.705
	P16949	STMN1	Isoform 2 of Stathmin	14	0.326		Q53GQ0	HSD17B12	Very-long-chain 3-oxoacyl-CoA reductase	7	0.935		Q5EB52	MEST	Mesoderm-specific transcript homolog protein	2	0.702
	Q9NZR1	TMOD2	Tropomodulin-2	6	0.321		Q9NTK5	OLA1	obg-like ATPase 1	26	0.935		Q13362	PPP2R5C	Isoform 5 of Serine/threonine-protein phosphatase 2A 56 kDa regulatory subunit	2	0.667
	Q15417	CNN3	Calponin-3	19	0.316		Q9P2J5	LARS	Leucine--tRNA ligase, cytoplasmic	56	0.933		Q9NXF1	TEX10	Testis-expressed protein 10	6	0.664
	P53990	IST1	Isoform 5 of IST1 homolog	9	0.313		Q96CW1	AP2M1	AP-2 complex subunit mu	5	0.932		Q16401	PSMD5	26S proteasome non-ATPase regulatory subunit 5	5	0.548
	P10636	MAPT	Isoform Fetal-tau of Microtubule-associated protein tau	40	0.312		P46777	RPL5	60S ribosomal protein L5	27	0.931		Q86U86	PBRM1	Protein polybromo-1	7	0.501
	Q9NYV4	CDK12	Cyclin-dependent kinase 12	5	0.308		Q96AG4	LRRC59	Leucine-rich repeat-containing protein 59	12	0.929
	Q09666	AHNAK	Neuroblast differentiation-associated protein AHNAK	47	0.299		P11137	MAP2	Isoform 4 of Microtubule-associated protein 2	77	0.928
	Q13885	TUBB2A	Tubulin beta-2A chain	183	0.287		Q9NZI8	IGF2BP1	Insulin-like growth factor 2 mRNA-binding protein 1	78	0.926
	Q8N201	INTS1	integrator complex subunit 1	9	0.287		P08240	SRPRA	signal recognition particle receptor subunit alpha	6	0.926
	Q9Y2L1	DIS3	exosome complex exonuclease RRP44	2	0.282		Q15691	MAPRE1	Microtubule-associated protein RP/EB family member 1	4	0.926
	Q8N1B4	VPS52	Vacuolar protein sorting-associated protein 52 homolog	4	0.28		Q7Z478	DHX29	ATP-dependent RNA helicase Dhx29	10	0.925
	Q7Z478	DHX29	ATP-dependent RNA helicase Dhx29	10	0.279		P68104	EEF1A1	Elongation factor 1-alpha 1	144	0.924
	Q9Y450	HBS1L	Isoform 2 of HBS1-like protein	6	0.278		O14641	DVL2	Segment polarity protein dishevelled homolog DVL-2	21	0.924
	Q14157	UBAP2L	Isoform 5 of Ubiquitin-associated protein 2-like	9	0.24		O75569	PRKRA	Interferon-inducible double-stranded RNA-dependent protein kinase activator A	14	0.922
	Q15121	PEA15	Isoform 2 of Astrocytic phosphoprotein PEA-15	3	0.238		Q9P258	RCC2	Protein RCC2	14	0.921
	Q8NEU8	APPL2	Isoform 3 of DCC-interacting protein 13-beta	6	0.221		Q96KG9	SCYL1	N-terminal kinase-like protein	6	0.918
	P08670	VIM	Vimentin	115	0.221		P62906	RPL10A	60S ribosomal protein L10A	12	0.918
	Q15691	MAPRE1	Microtubule-associated protein RP/EB family member 1	4	0.218		P15880	RPS2	40S ribosomal protein S2	31	0.916
	P11137	MAP2	microtubule-associated protein 2	251	0.211		O60701	UGDH	UDP-glucose 6-dehydrogenase	13	0.914
	P11137	MAP2	Isoform 4 of Microtubule-associated protein 2	77	0.21		P14174	MIF	Macrophage Migration inhibitory factor	7	0.912
	P13861	PRKAR2A	cAMP-dependent protein kinase type II-alpha regulatory subunit	40	0.209		O95347	SMC2	structural maintenance of chromosomes protein 2	19	0.912
	P21333	FLNA	Filamin-A	261	0.198		P62318	SNRPD3	small nuclear ribonucleoprotein sm d3	5	0.91
	O00213	APBB1	amyloid-beta A4 precursor protein-binding family B member 1	9	0.198		Q9BY44	EIF2A	Eukaryotic translation initiation factor 2A	6	0.909
	Q92997	DVL3	segment polarity protein dishevelled homolog DVL-3	29	0.193		Q9Y295	DRG1	developmentally-regulated GTP-binding protein 1	7	0.909
	Q15942	ZYX	Zyxin	4	0.193		P51610	HCFC1	Isoform 4 of Host cell factor 1	32	0.908
	Q03001	DST	dystonin	7	0.185		Q16181	SEPT7	Septin-7	57	0.907
	Q9H444	CHMP4B	Charged multivesicular body protein 4b	3	0.166		P39748	FEN1	Flap endonuclease 1	25	0.903
	Q8NB90	SPATA5	Spermatogenesis-associated protein 5	2	0.164		P62244	RPS15A	40S ribosomal protein S15a	25	0.901
	O60664	PLIN3	Perilipin-3	3	0.139		O75369	FLNB	Isoform 8 of Filamin-B	35	0.9
	Q99733	NAP1L4	Isoform 2 of Nucleosome assembly protein 1-like 4	9	0.122		P11388	TOP2A	Isoform 4 of DNA topoisomerase 2-alpha	46	0.899
	O00186	STXBP3	syntaxin-binding protein 3	4	0.117		O43809	NUDT21	Cleavage and polyadenylation specificity factor subunit 5	15	0.894
	Q2M2I8	AAK1	AP2-associated protein kinase 1	6	0.066		P06746	POLB	DNA polymerase beta	3	0.891
	Q6ZU35	KIAA1211	Uncharacterized protein KIAA1211	4	0.025		Q8N3U4	STAG2	Isoform 2 of Cohesin subunit SA-2	4	0.888
	Q13573	SNW1	SNW domain-containing protein 1	2	0.011		Q6P1J9	CDC73	Parafibromin	4	0.887
	Q13362	PPP2R5C	Isoform 5 of Serine/threonine-protein phosphatase 2A 56 kDa regulatory subunit gamma isoform	2	0.01		P21333	FLNA	Filamin-A	261	0.884
	Q8TCG1	CIP2A	Protein CIP2A	3	0.01		Q9HCM4	EPB41L5	Band 4.1-like protein 5	8	0.884
	Q8IZH2	XRN1	5'-3' exoribonuclease 1	2	0.01		P63244	RACK1	Receptor of activated protein C kinase 1	28	0.875
	Q13617	CUL2	Isoform 2 of Cullin-2	2	0.01		Q8IY67	RAVER1	Isoform 2 of Ribonucleoprotein PTB-binding 1	7	0.868
							P09651	HNRNPA1	Heterogeneous nuclear ribonucleoprotein A1	41	0.848
							P14678	SNRPB	Isoform SM-B1 of Small nuclear ribonucleoprotein-associated proteins B and B'	12	0.831
							P12956	XRCC6	X-ray repair cross-complementing protein 6	129	0.821
							P68431	HIST1H3A	Histone H3.1	11	0.682
							P35241	RDX	Isoform 5 of Radixin	18	0.673

## Sheet: WT or P301L tau
	Proteins that interact with wild-type AND / OR mutant (P301L) tau:
	Interact with WT			Interact with P301L			Interact with WT and
	tau ONLY:			tau ONLY:			P301L tau BOTH:
		TARS			XRCC1			KDM1A
		STAG1			CLPP			MAP1B
		DHX29			MARS2			KTN1
		MAP1S			CASK			CTTN
		CARS2			AP2A2			MAP2
		PRDX6			TRIM3			MAPT
		EIF2S1			GDAP1L1			DVL2
		AAAS			TUBB			PRKAR2A
		NANS			GPT2			DVL3
		ROCK2			ABHD10			MAP4
		TAGLN3			STRIP1			DVL1
		RPLP1			YWHAQ			NCL
		CTBP1			CTNNA2			AAK1
		PSMB7			ARF4			FXR1
		SHMT1			RAB3A			ACTBL2
		SMC3			ENO2			TJP1
		GTPBP1			CORO1A			KPNA1
		CENPV			TUBB2A			BOD1L1
		CARS			STMN2			SPTBN2
		SEC24C			PNPLA8			AMT
		UBE2I			PARK7			KPNA4
		APEH			SRPRA			ANKS1A
		MSN			GNB2			EPB41
		TNPO2			PTGES3			GNL1
		RBBP7			IPO5			APEX1
		PMVK			CPSF7			CEP170
		CKAP4			GATM			PIK3C2A
		MAPRE1			RHOT1			ILF2
		SLC25A1						ACOT8
		DARS2						MRPS27
		ECH1						SARM1
		NT5DC2						NDUFS8
								ATAD1
								DHX38
								KPNA5
								NAPRT
								CAMK2A
								EIF3F
								TBCD
								PRKAR2B
								API5
								YWHAH
								GFPT1
								EIF2S3
								PNKP
								CEP128
								JUP
								CTNNB1
								CELF2
								TUBA1B
								CDC42
								ABAT
								PBRM1
								PDE12
								TUBA1A
								PPP2R2B
								NAP1L1
								CSNK1A1
								ECPAS

## Sheet: WT or A53T alpha-synuclein
	Proteins that interact with wild-type AND / OR mutant (A53T) α-synuclein:
	Interact with WT			Interact with A53T				Interact with WT and A53T
	α-synuclein ONLY:			α-synuclein ONLY:				α-synuclein BOTH:
		HP1BP3		TAGLN3	STAG2	XPO5		SNCA	TUBA1B	TMOD2
		PHIP		SYN1	TBCD	ECPAS		MYBBP1A	EIF4H	CNN3
		VRK1		ACLY	NUP107	GCN1		HIST1H3A	RUVBL1	IST1
		RPL23		CLIC4	RIC8A	KATNB1		RPS3A	DNAJB1	MAPT
		ILK		SEPT3	PPP4R3A	GTPBP1		HNRNPU	CAMK2G	CDK12
		NDUFS8		SEPT5	NEDD4L	SNRNP40		HEATR1	AHCTF1	AHNAK
		USP24		PCLO	KRT13	SMARCA5		NOP56	EEF1D	TUBB2A
		H2AFY		BIN1	SCRIB	KIF21A		RPL5	LASP1	INTS1
		NOSIP		FKBP4	GFPT1	KIF2A		MAGED2	EPB41L3	DHX29
		SMG1		GPC4	TNPO3	RUFY3		RSL1D1	TAGLN2	HBS1L
		TOP1		SART3	ABCD3	OSBPL8		SPOCK3	GNPDA1	UBAP2L
		GNAL		GTF2A1	KIF3A	PPP2R1B		EIF5A	TNIK	PEA15
		RPL10		KRT31	VCAN	RPL6		TSG101	TNKS1BP1	APPL2
		CENPV		XRN2	PNKP	MYO1B		ELAVL1	HDLBP	VIM
		CNN2		DDX42	RAB3GAP2	FARP1		MRPL3	GMPS	MAPRE1
		RAB1B		SET	SCCPDH	HNRNPH2		CTNNA1	CENPF	MAP2
		RPS12		SUN2	PYGL	FERMT2		TAGLN	DBNL	PRKAR2A
		H2AFY2		SEPT11	SRGAP3	EDC4		ZFYVE19	SVIL	FLNA
		LSS		WDR37	EDC3	PPIP5K2		RANBP1	ARHGAP1	APBB1
		CELF1		SNRPD3	STAT1	STT3A		TMPO	RTN4	DVL3
		PSIP1		IFT74	POLR2A	SLC25A1		PEBP1	NES	ZYX
		GRIP1		SFPQ	TEX10	RPL7		HNRNPR	CBX3	DST
		IDH3B		HNRNPD	PSMD5	TCAF1		H2AFX	NEFM	CHMP4B
		HINT1		TARDBP	ESYT1	ATL1		PCMT1	MAP1B	PLIN3
		MYEF2		DYNC1LI1	TUBA1A	EIF3D		DYNC1LI2	NONO	NAP1L4
		MCM2		RPL14	AQR	RPS4X		CRIP2	RUVBL2	STXBP3
		TPP2		RAPH1	RAD50	SMCHD1		FABP7	PEPD	AAK1
		AK1		EPB41L1	CDK6	RPS3		SH3PXD2B	PSPC1	KIAA1211
		APAF1		STAG1	EIF5B	UBE2I		HNRNPF	ABAT	PPP2R5C
		PRPF6		CNP	NUP85	PRPS1		GLO1	DVL2	CIP2A
		SMARCB1		SEPT9	FYN	ILVBL		NXF1	NUP214	XRN1
		SNU13		GNL1	ABHD12	NCAPG		GLOD4	PRUNE1	CUL2
		BDH2		LARP1	KLC2	NAT10		GNAO1	CTTN	EXOC5
		LSM4		ARHGAP35	NBEA	COPA		ADK	RBSN	RNMT
		CMPK1		CAP1	EXOSC6	PARP1		IQGAP2	TJP1	COPB1
		AKR1C2		HNRNPA2B1	SMS	RPL11		CKB	CTPS1	TTI1
		PPP2R1A		CTNNBL1	ANXA1	MYO1C		CD2BP2	ENAH	PBRM1
		STIP1		ARHGAP21	DRG2	MCTS1		HNRNPA1	CHAMP1	YES1
		PAK1		KIF5B	IPO5	NAV1		EZR	GPRIN1	AP2S1
		NUMA1		DIP2B	CSK	IGF2BP3		FHL1	PCNP	MCM5
		MACF1		DDX17	PLCG1	HACD3		PXN	EIF4G3	FLNB
		PRDX2		ANXA2	UBR4	DDX3X		EIF2AK2	HCFC1	SRPRA
		RANGAP1		SEPT7	XPO1	ACSL3		SACS	TPD52L2	IPO4
		FKBP3		CORO1C	PRPH	RAN		CALD1	NCL	DDX18
		GSTM2		HNRNPC	PSMD3	APEX1		JPT1	TPR	ABCF1
		VPS50		CYFIP1	TRIP12	GEMIN4		RNF219	MAP4	SPAST
		DVL1		MSH6	CDC42	HSD17B12		SEC16A	SNCG	HAT1
		AP3B2		MSN	DPM1	OLA1		VAPB	MEST	PTBP1
		CELF2		NPM1	CLASP1	LARS		PTPN23	CDK13	CTNNB1
		PPP6R3		EEF1A2	KPNA5	AP2M1			EIF4B	SUGP2
		ASNS		MTA1	CDC42BPB	LRRC59			STMN1
		AARSD1		HNRNPK	RAB10	IGF2BP1
		DIS3		DHX9	RAB3B	EEF1A1
		VPS52		STRIP1	CADPS	PRKRA
		SPATA5		PRKAR2B	RPS16	RCC2
		SNW1		GSTM3	SYNE2	SCYL1
		JUP		HSPA4L	FAF2	RPL10A
		NAPA		PARVA	CMBL	RPS2
				AP3B1	GSK3B	UGDH
				SSB	RRP12	MIF
				NAP1L1	SGPL1	SMC2
				ARMT1	MSH2	EIF2A
				INA	KPNA2	DRG1
				EIF2S1	FXR1	FEN1
				PRPF8	TLN2	RPS15A
				RBM14	USP9X	TOP2A
				HNRNPA0	DMXL2	NUDT21
				IPO7	VPS33A	POLB
				TBCB	INPP5F	EPB41L5
				MYH10	ARPC4	RACK1
				UBE2N	RAC1	RAVER1
				ZC3H11A	MYH9	SNRPB
				CDC73		XRCC6
				G3BP1		RDX
